# Supplementary material for: Genome-wide analysis of auxin transport genes identifies the hormone responsive patterns associated with leafy head formation in Chinese cabbage
Source: Sci Rep. 2017 Feb 7;7:42229. doi: 10.1038/srep42229 (PMC5294403; doi:10.1038/srep42229)
Supplement: Supplementary Table S1 [file srep42229-s2.csv]

Table S1. All primers used in qRT-PCR analysis
Gene_ID	SensePrimer	Anti-sensePrimer
Bra008325	CAGAGAAGATAGAGACAGTGA	ATGCCAGAAGAAGTTAGAGA
Bra000039	TTTCTCGGCTTGGGTATGAC	CTTCGTTGGACCTGAGTGTT
Bra000160	CAGAAGAAGGAATAATGGAAGAT	TGAATAAGGTAGTGTCAATAGAAC
Bra000584	GGCGGTTCTGTCTATGAT	GAATGCTGATGAGGTATGC
Bra017136	TTACTTGGCACATACTGGAA	TATGGAACGAAGGTATGAACA
Bra005136	GATGTTGTCAGGAATAGTGTTAC	CCAGTATGAACCGAGTAGTC
Bra003674	CATTACCATACTCATTCTCACAA	CAATCCATCCAACACTTCAA
Bra031158	AATCGTGTTCCCTTTCTTTG	CAATGAATGCGTTTATTGTGAA
Bra015546	CATTCCTTCCACAACTACAG	TCGCAAACAGGTAAATAGAC
Bra009636	GTGGTGGTTCCTATATGGTT	CTAAGGCAGGGATGATGTAG
Bra023503	CTGCTCTTATGATTGCTTCTG	CTCCTTGGTAGTCCTTGTAG
Bra035648	TGGTGCTTCAGAGTATCATC	AGACAACATCAGAGTCAACA
Bra008105	GAATAGTAACGATAGCCAATATGT	CTTGTTGCTTATGTTGTTGTC
Bra026669	ACTGTCCAACCTTGAATACT	CATCGTAGTCACTCTCGTAA
Bra006361	GTTGTATTCACGCTCTTCTT	TAAGGCTCCGATGTAAGTAG
Bra006834	GAGCAGAACAAGGAGATGAA	TTCGTGAGGTGGAAGATAAG
Bra012358	TCGGCTGATACTGATTATGG	GAGAATTGAGATTGATCCTTGAA
Bra003938	TCTCCACCAACAATCCATAC	GTCCGTCTCAAGAAAGTCAT
Bra016173	GCTCAAACTTCAACAACTCA	CTCCTCCTCCTGGATAATAC
Bra015983	CGTTAATAACATTAGCAACAAGT	CCGAATAGACTGGAGTAAGA
Bra015694	GTTATGCTTCTTCAGATGCTTA	ATTGATAGTATCCTTGGCTACA
Bra016366	GTGTGATGACTAGGTTGATAG	TGAGATTGATTGCTGAATGAT
Bra002763	TGATGACGAGACTAATACTGAT	TATATTCCACTTGAAGGAGACA
Bra008615	GATGGTCTTGAAGTTTATTGC	ATGAATGAGGTGATTGATTGT
Bra008722	GGGCTACTTTACATTTCAGAT	CTTGAGGACCATTGTTATGAT
Bra013936	CAAGAAGGAGAAGCAGAAGG	GCAAGGTGTGGATAGAGATAAG
Bra033043	CAGTGTTGCTCCTTGATGAA	TGTATCGTGCTCAGTCTATGT
Bra023087	GTGTTGGATGTGGACTGGAGAG	TCGGTGTTAATGGCGGAGAC
Bra000136	GGTGGTATGATGAAGAAGAGAAC	CAATAAGAATGGCAACGATAACAG
Bra012621	GTGAACAGAACGACAGTAGT	GGAGAGTAACAAGAGAAGCATA
Bra019135	GGAGTGATGGTTGGAAGAACAA	AGACGAAGTAGAGCAGAGTAGG
Bra014756	TGCTGGTAACAAGGTGATGGAA	GCGAAGAGAAGGAACTGTGAGA
Bra017216	GTGCTGGATGTGGACTGGAGAG	TCGGTGTTGATGGCGGAGAC
Bra040475	ACGCTGCTGTTGTAGTTGAG	CAGTCCAGTTGAACCACCTT
Bra004484	AAGAACGGAGTTATTGTAGAGA	TTAAGAAGCAGCACTGAGAT
Bra005036	GAGATGAAGGAAGCAGCAAGA	CAGCAATATCGGAGCGTTCT
Bra019907	ATTGGATAGGCTAATGAGGAACA	TGCTGCTGGAGATTGATAAGT
Bra025425	TATGGAGGAGTGTTGGTTGA	TGTGTTGTATTGTCTTGAGATGAA
Bra025359	CTTCGCCACTACTATTCTTGA	ATTGCTATTCTCTGCTTCTGT
Bra025326	GACAGAAGCAGAGGATAGCA	AGACGGTGAGCAATAAGGATAG
Bra025331	CAATATCCGCACCATCATAGC	CCACCATACCAGTAATTCAGAAC
Bra002094	CGAGTCAAGTAGCGAACGAT	AACAAGCAGCATAGACAGAGTAA
Bra003445	GTTAGCCTCAATTCCTCTCCTA	CTACTAATCGCCTGCTTCTCT
Bra003490	CTAAGGTGCTGCTACTGGAT	TCTGCGTTCTTGATTGTTGATAA
Bra030503	TTGGTGACCTCATTGATTCCTT	TTCTTATCTTCGCCGCTTGT
Bra039055	ATCACCGACCATCCTCTTAC	CTTCAACAATGCGACCTTCA
Bra039042	GCTGCGTTAAGGAAGAAGTA	CGTTGACAAGTAATGTATGAAGTT
Bra027534	GCTGATGTTATCTGTGTAGTC	CCTTACGCTGATGTTATTGT
Bra017539	GCTCATCGGCTTACCACTATTAG	CAGTTCCTCCACTCCTCCTT
Bra032864	TTGTCTTCGTTGGAGTTGGAGTT	AAGTGAGTGAGCCAGTGTTGTTAT
Bra032856	GGTTCGCTTATCCTTGTTCTC	CTATTGCTAATGCTGTCACTGTAA
Bra033331	TTGCTGATTCCATTGATGTGTT	GGTTCCAAGTCCAAGGTAGA
