# Supplementary material for: Genome-wide analysis of auxin transport genes identifies the hormone responsive patterns associated with leafy head formation in Chinese cabbage
Source: Sci Rep. 2017 Feb 7;7:42229. doi: 10.1038/srep42229 (PMC5294403; doi:10.1038/srep42229)
Supplement: Supplementary Table S2 [file srep42229-s3.csv]

Table S2. The expression values of BrLAX, BrPIN, BrPGP family genes in six tissues of Chinese cabbage
Gene Name	Gene_ID	Root_FPKM	Stem_FPKM	Leaf_FPKM	Flower_FPKM	Silique_FPKM	Callus_FPKM
BrLAX1	Bra008325	54.0368	3.16922	4.174	18.9889	0.931719	1.4979
BrLAX2	Bra000039	39.0895	9.17313	3.9319	4.88209	32.4576	0.769268
BrLAX3	Bra000160	12.6494	9.64454	6.87374	2.75009	0.486991	0.184261
BrLAX4	Bra000584	57.2132	32.6337	13.7281	4.56426	3.29023	1.71648
BrLAX5	Bra017136	137.163	24.8361	12.4229	10.4583	14.8159	12.6819
BrLAX6	Bra005136	177.173	71.2607	79.4747	62.1175	22.3923	56.4277
BrLAX7	Bra003674	17.9828	8.54831	0.797073	2.47206	0.350239	0.353304
BrLAX8	Bra031158	43.2391	24.3009	9.97704	8.16763	2.15567	1.71648
BrLAX9	Bra015546	0.232561	0.290793	0.122966	0.247532	2.62735	0
BrLAX10	Bra009636	3.65932	2.35331	1.23935	0.545129	0.66208	6.67681
BrPIN1	Bra023503	70.8616	102.071	78.7299	38.4498	54.2349	25.1572
BrPIN2	Bra035648	1.93064	0	0	0	0	0
BrPIN3	Bra008105	41.7354	20.304	4.80117	2.86634	1.55617	2.4821
BrPIN4	Bra026669	4.77803	11.0825	7.03027	3.91401	0.130605	2.21811
BrPIN5	Bra006361	0	0	0	0.299177	0	0
BrPIN6	Bra006834	8.19304	0	0	0	0.0826102	3.12019
BrPIN7	Bra012358	13.0341	6.26422	6.05336	0.936613	0	0.468163
BrPIN8	Bra003938	39.6598	33.946	23.4533	165.482	0.691838	9.48866
BrPIN9	Bra016173	52.1048	30.2776	17.9429	48.7921	2.18523	14.8575
BrPIN10	Bra015983	29.1833	36.6824	5.42114	5.59066	6.37476	1.95254
BrPIN11	Bra015694	9.16805	4.91943	4.64013	2.17637	0.467397	0.282596
BrPIN12	Bra016366	0	0.0588114	0.123763	0.19409	0	0
BrPIN13	Bra002763	0	0	0	0	0	0
BrPIN14	Bra008615	2.52561	0	0.116116	0.469449	0	0.125962
BrPIN15	Bra008722	0.281843	0.169203	0	2.04452	0	0.258186
BrPGP1	Bra013936	0.678732	3.08205	13.2753	11.1399	7.30747	1.82627
BrPGP2	Bra033043	0.0253928	0.345199	0.0134163	0.0286908	0.325658	0.12277
BrPGP3	Bra023087	61.1746	31.7218	19.0044	22.1269	6.78426	5.22817
BrPGP4	Bra000136	10.0997	11.2754	4.93468	9.84127	5.3847	8.44289
BrPGP5	Bra012621	7.49696	1.64506	0.80291	1.11612	1.25874	0.36738
BrPGP6	Bra019135	0	0	0	1.81211	0	0.0307704
BrPGP7	Bra014756	7.51361	10.6694	9.97459	13.5652	6.08032	6.48194
BrPGP8	Bra017216	24.6725	13.0632	12.0175	9.27771	12.7116	0.881521
BrPGP9	Bra040475	31.8605	5.09273	11.3215	0.664486	0.039284	17.889
BrPGP10	Bra004484	13.8095	0.716979	5.39595	0	0.0393801	1.1876
BrPGP11	Bra005036	15.5935	13.1165	8.96191	13.9637	5.4363	14.6933
BrPGP12	Bra019907	0	0.0259933	0.0272773	0	0.124109	0
BrPGP13	Bra025425	6.36457	0.307634	0.161411	0.0862908	0.0408105	0.369245
BrPGP14	Bra025359	9.52042	37.5739	15.8032	20.4335	14.7182	7.59117
BrPGP15	Bra025326	19.527	8.8729	1.6502	4.67661	1.87254	4.35834
BrPGP16	Bra025331	0.57209	0.800759	0.427602	0.472168	0.178633	0.471484
BrPGP17	Bra002094	0.102717	0	0	0	0	0.0930992
BrPGP18	Bra003445	0.0125884	0	0	0	0	0
BrPGP19	Bra003490	3.1461	3.22973	3.58217	1.87508	0.0782498	11.5335
BrPGP20	Bra030503	1.66821	0.174218	1.76279	0.810173	3.13144	0.747131
BrPGP21	Bra039055	4.17413	5.25261	3.22904	8.12436	26.1163	11.4794
BrPGP22	Bra039042	9.98698	17.3838	7.07547	10.744	8.36999	2.46942
BrPGP23	Bra027534	0.116262	0.312191	0.0136506	2.15954	0	0.218537
BrPGP24	Bra017539	0	0	0.0328343	0	0	0
BrPGP25	Bra032864	0.128731	0.440734	2.25811	0	0.247582	0.155564
BrPGP26	Bra032856	0.0127511	0.629167	1.71121	1.12368	0.981108	0.0308226
BrPGP27	Bra033331	7.0281	2.91131	2.91006	13.0419	0.279765	4.12821
