# Supplementary material for: Genome-wide analysis of auxin transport genes identifies the hormone responsive patterns associated with leafy head formation in Chinese cabbage
Source: Sci Rep. 2017 Feb 7;7:42229. doi: 10.1038/srep42229 (PMC5294403; doi:10.1038/srep42229)
Supplement: Supplementary Table S3 [file srep42229-s4.csv]

Table S3 The relative expression values of 10 BrLAX, 15BrPIN and 27BrPGP genes in rostte leaves and heading leaves
Gene-ID	Gene	Heading Leaves	Rostte Leaves
Bra008325	BrLAX1	1.291818472	2.523083528
Bra000039	BrLAX2	1.286879852	2.22111754
Bra000160	BrLAX3	0.664185217	1.591891529
Bra000584	BrLAX4	2.213875678	2.195128038
Bra017136	BrLAX5	2.513451341	3.427157901
Bra005136	BrLAX6	2.793488986	3.707040589
Bra003674	BrLAX7	1.895887673	2.200959714
Bra031158	BrLAX8	0.689306265	1.881278361
Bra015546	BrLAX9	0.683669073	2.511566376
Bra009636	BrLAX10	1.894783354	2.525323752
Bra023503	BrPIN1	1.090069978	0.108925019
Bra008105	BrPIN3	1.923891127	1.897868328
Bra026669	BrPIN4	1.303084781	0.680405711
Bra006361	BrPIN5	0.994955605	0.695877939
Bra006834	BrPIN6	0.659944978	0.062778524
Bra012358	BrPIN7	1.917763632	2.218003535
Bra003938	BrPIN8	3.423523953	3.697328387
Bra016173	BrPIN9	1.925384924	2.521858634
Bra015983	BrPIN10	2.245330463	2.169237243
Bra015694	BrPIN11	0.686158058	1.315755953
Bra016366	BrPIN12	0.630131436	0.362163985
Bra002763	BrPIN13	0.601537812	0.387647403
Bra008615	BrPIN14	1.569367323	2.478934238
Bra013936	BrPGP1	0.346259988	0.38182617
Bra033043	BrPGP2	0.68932238	0.38838188
Bra023087	BrPGP3	3.094102938	3.367931534
Bra000136	BrPGP4	2.504910767	2.520224931
Bra012621	BrPGP5	0.979595279	1.609736124
Bra019135	BrPGP6	2.514100306	2.816218074
Bra014756	BrPGP7	2.828106294	3.099949054
Bra017216	BrPGP8	2.804260062	3.125334029
Bra040475	BrPGP9	2.481073154	2.518746063
Bra004484	BrPGP10	1.894949718	2.204860236
Bra005036	BrPGP11	2.515860494	2.515552626
Bra019907	BrPGP12	0.656670252	0.366863973
Bra025425	BrPGP13	0.721449977	0.376551469
Bra025359	BrPGP14	2.806461725	3.402745071
Bra025326	BrPGP15	1.88895393	2.187283135
Bra025331	BrPGP16	1.879279241	1.910039076
Bra003490	BrPGP19	2.482523812	2.506657582
Bra030503	BrPGP20	0.985603576	1.303576846
Bra039055	BrPGP21	0.676971581	1.30485108
Bra039042	BrPGP22	2.181882965	2.226764169
Bra027534	BrPGP23	0.682175253	0.99474504
Bra017539	BrPGP24	0.950280499	0.673149645
Bra032864	BrPGP25	1.615270845	2.487695753
Bra032856	BrPGP26	1.610575673	2.201612521
Bra033331	BrPGP27	1.303126121	1.289286296
