# Supplementary material for: Genome-wide analysis of auxin transport genes identifies the hormone responsive patterns associated with leafy head formation in Chinese cabbage
Source: Sci Rep. 2017 Feb 7;7:42229. doi: 10.1038/srep42229 (PMC5294403; doi:10.1038/srep42229)
Supplement: Supplementary Table S4 [file srep42229-s5.csv]

Table S4 Relative expression values of 10 BrLAX, 15BrPIN and 27BrPGP genesin different regions of heading leaf compared to leaves with NPA and TIBA treatment.
Gene_ID	Gene	Heading cabbage					Treament by NPA					Treament by TIBA
		CK-Apical	CK-Lateral1	CK-Lateral2	CK-Lateral3	CK-Basal	NPA-Apical	NPA-Lateral1	NPA-Lateral2	NPA-Lateral3	NPA-Basal	TIBA-Apical	TIBA-Lateral1	TIBA-Lateral2	TIBA-Lateral3	TIBA-Basal
Bra008325	BrLAX1	4.235428284	4.00383749	3.126129749	2.566166921	2.275440731	2.494135089	1.86086079	2.194543119	1.829169081	1.329832521	2.791129357	2.512536912	1.850448914	1.842858176	1.543867437
Bra000039	BrLAX2	3.551176897	3.46701807	2.253569408	1.98299476	1.546044878	1.920787207	1.86545778	1.808703134	1.711037763	1.303842918	1.880985218	2.167899726	1.296102609	1.569960478	1.57147669
Bra000160	BrLAX3	2.597020459	2.209676013	3.386534751	3.411238493	2.293249166	1.921047267	1.94801339	2.573347465	3.027994459	2.200673647	3.680222478	3.364266014	2.460428765	2.446631993	1.855124955
Bra000584	BrLAX4	2.829042481	2.773171321	3.073738728	2.524084931	2.438625273	2.782680481	2.462164792	2.722066845	2.391334846	2.226386981	2.746684851	3.374888602	2.450100074	2.754236953	2.449934499
Bra017136	BrLAX5	4.097684875	4.297946554	3.383290925	3.506013495	3.05813771	3.119867899	3.071864869	3.031344589	2.742529041	2.488793565	3.319920274	3.394421569	2.801006506	2.746120796	2.460454815
Bra005136	BrLAX6	4.40469423	4.560647237	3.981892887	3.711897231	3.707805855	3.7242207	3.773034211	3.627451594	3.32740442	3.131930201	3.685951743	3.68529589	3.095928544	3.328594997	2.747172483
Bra003674	BrLAX7	3.434284901	4.00908772	2.794066393	2.241596258	2.178216558	2.509343697	2.766015298	2.724972523	2.42845641	2.170294472	2.780221521	2.749377974	2.474059311	2.466161584	2.153811736
Bra031158	BrLAX8	2.188487763	2.192117997	2.478239959	2.207998482	1.86806974	1.623651954	2.263962864	1.82119583	1.718493464	1.617623412	1.884685508	2.443439559	2.195818732	1.870216838	1.548710753
Bra015546	BrLAX9	2.835383031	2.777173663	3.074686107	2.784970114	2.469839956	2.504011809	2.807258481	2.734190809	2.410569776	2.171465203	3.08040366	3.402100507	2.849018484	3.034449412	2.155061319
Bra009636	BrLAX10	3.409643742	3.075379895	3.346855222	3.103391196	3.093045265	3.425235512	3.074891277	3.324849906	2.993335507	2.822722544	3.086095221	3.398365085	2.788083558	2.76583788	2.753066145
Bra023503	BrPIN1	2.688388613	0.116826512	0.651118849	0.079285607	0.939734612	0.878981547	0.757848213	0.922428495	0.718614268	1.026100735	0.417972237	0.139542243	0.241508552	0.35512766	0.140493085
Bra008105	BrPIN3	3.12025779	2.167585518	1.87346032	1.88226861	1.884212938	2.184837908	2.493642927	2.421489294	1.816831947	1.869030407	2.175069629	2.49384606	1.892318357	1.861196105	1.850446594
Bra026669	BrPIN4	0.158421812	0.140588847	0.689184427	0.078816254	0.669808671	1.256616181	0.59758194	0.914596322	0.711633465	0.771119211	0.402625472	0.419103242	0.035626723	0.11791986	0.087084309
Bra006361	BrPIN5	2.800491461	2.768653605	1.310661154	1.272703884	0.900363113	0.991365325	0.960608538	1.222680759	1.231366363	0.992130044	1.183786265	1.591052919	1.020116417	0.962197073	0.64874884
Bra006834	BrPIN6	3.150838848	3.179790258	1.013480905	0.078379763	0.245408975	1.294070555	1.263982101	0.741747033	0.912102404	0.669605263	0.962772994	0.385565191	0.072151627	0.140985951	0.101727938
Bra012358	BrPIN7	4.305286028	2.776854042	2.779577901	2.770371665	2.794586342	2.504655644	2.785637835	2.727101543	2.430048964	2.474065743	2.476086993	3.098941087	2.495096179	2.168576411	2.754139842
Bra003938	BrPIN8	4.308921285	4.585487058	3.703828624	3.691990634	3.349585205	3.450957448	3.370665941	3.329307182	3.328611324	3.08550786	3.692999286	3.97153881	3.105804689	3.32167247	1.521889896
Bra016173	BrPIN9	3.701802863	3.377473443	3.10915662	2.476765064	2.580669592	2.210222048	2.161462264	3.014251229	3.032186851	2.773197153	3.980725578	2.795646522	2.199978021	2.467587559	2.453215684
Bra015983	BrPIN10	2.501247897	2.174692614	2.174053564	2.132042909	1.844975137	2.507989806	2.462520586	2.406359784	2.098552943	1.874769047	2.478225978	2.74905598	2.229795084	2.159012929	2.456514095
Bra015694	BrPIN11	1.59786738	1.58815674	1.572022281	1.568621669	1.234310647	1.590438106	1.284769972	1.819428155	1.226750426	0.980346822	1.536898149	1.885265421	1.288405106	0.958819427	1.547767011
Bra016366	BrPIN12	0.291085685	0.960005921	0.423840039	0.676528054	0.871600854	0.992570889	0.961427112	0.918874081	0.615987067	0.674022308	0.680531076	0.653203497	0.669706057	0.641833325	0.32808157
Bra002763	BrPIN13	0.441698828	0.934933217	0.322273267	0.372811368	0.581534486	0.711180624	0.798164538	0.911086943	0.687364088	0.685846201	0.666828777	0.656184297	0.971451926	0.432224708	0.295323995
Bra008615	BrPIN14	1.287407804	0.382671575	0.25871777	0.348408559	0.381841135	2.198589611	1.556715161	1.820872956	1.217139679	0.302136088	1.579165127	1.588552029	1.25824756	0.359995836	0.646194361
Bra013936	BrPGP1	0.993015495	0.383248806	0.367772345	0.67461653	0.361748354	1.587899704	0.955192018	0.935735056	0.917486733	0.688785269	0.953772892	0.984315745	0.376751386	0.35290255	0.950745736
Bra033043	BrPGP2	0.675400907	0.946337028	3.401142533	2.77941675	0.938857556	0.709104559	0.719423849	1.227323384	1.818436176	0.989579844	0.965396282	1.289374877	1.291477868	1.267234701	0.950064198
Bra023087	BrPGP3	3.074001261	3.384743764	3.386421104	3.072083582	3.053339378	2.508603823	3.06949891	3.03266403	3.027056729	2.788029675	2.489890416	3.660185866	2.799244717	2.733214549	2.458393351
Bra000136	BrPGP4	2.610535659	2.473682587	2.809129698	2.79684998	2.451460595	1.881623233	2.463820122	2.429785235	2.12643846	2.170152844	1.871125725	2.791796404	2.170146412	2.46942928	2.753353421
Bra012621	BrPGP5	1.292584896	1.571340168	3.681307681	3.377430189	1.237810782	1.289730602	0.660883782	1.228551218	1.213955529	0.957170456	1.580709834	1.888165932	1.847746874	1.857649217	1.849484478
Bra019135	BrPGP6	3.21133835	2.597445796	2.776813659	2.470576332	2.543843684	3.095012001	2.762854688	2.722296512	2.428865984	2.16792813	2.474714729	2.489605247	1.851270481	2.154580564	2.44832077
Bra014756	BrPGP7	3.795425721	3.379401503	3.440872014	3.370803695	3.415899063	3.417326945	3.067550371	3.317224213	2.725607781	2.784063123	3.089229228	3.396942172	3.099586147	3.0621493	3.356547779
Bra017216	BrPGP8	2.861176638	3.378781018	3.430507342	3.09001921	2.944436141	2.517097086	3.069146179	3.008752832	2.733723391	2.47396201	2.17710525	3.397094901	2.486759657	2.756814345	2.756728005
Bra040475	BrPGP9	2.196215176	2.47758732	2.486558675	2.433437885	2.14323113	1.902072011	2.465151046	2.934702887	2.423648014	2.179477936	2.486264537	3.053612905	2.486313145	2.768636334	2.146325473
Bra004484	BrPGP10	1.901866787	2.48410414	2.508176641	2.178107198	2.146619111	2.187129225	2.466036032	2.72883783	2.130088262	2.479334128	2.777977668	3.099171665	3.110086483	3.057555783	2.732847621
Bra005036	BrPGP11	3.098301707	3.075290324	3.415389124	3.076848956	3.042603181	2.803856077	2.759412353	2.934178288	2.721395676	2.781167971	2.778030697	3.101848641	2.793745785	2.769579657	2.653239948
Bra019907	BrPGP12	0.783200985	0.288730932	0.986630841	0.390064577	0.368165898	0.998715035	0.654392808	0.892367854	0.684106637	0.676328946	0.679394667	0.968225995	0.439010001	0.661915794	0.335712431
Bra025425	BrPGP13	1.218398938	0.682424848	1.011397053	0.389725434	0.336251339	0.729778624	0.7194645	1.187318134	0.708645565	0.73603694	0.605479916	1.289920338	0.98032282	0.666983794	1.254232985
Bra025359	BrPGP14	3.699921119	3.409667184	3.419911089	3.377513635	3.046057191	2.812329451	3.430605717	3.30779448	2.730961829	3.075784869	2.174322635	3.09032111	2.494507503	2.730687329	3.070265808
Bra025326	BrPGP15	2.529503985	2.174411654	1.876999116	1.873724246	1.841389834	2.193904429	2.522723331	2.42443306	2.292441483	2.232483126	1.885402263	2.505458547	2.191184084	2.168033393	1.865004163
Bra025331	BrPGP16	2.199602392	2.232404423	3.980510288	3.979816308	2.13150874	2.221160889	2.162851562	2.414894043	2.157795828	1.869229261	1.854222644	2.463086785	1.889488435	1.855857832	1.850387263
Bra003490	BrPGP19	2.808638155	3.38349265	4.290444307	4.341674894	3.352728207	2.502743148	3.074173604	3.354322889	2.910802864	3.401752726	3.396773555	3.38698761	3.396444941	3.376443422	2.757884956
Bra030503	BrPGP20	0.998482251	0.977555294	1.009993631	0.706663131	0.642661299	1.579177768	0.967271771	1.228818436	1.233284279	1.003240247	2.184231455	1.596430395	0.992655744	1.269645706	0.957551172
Bra039055	BrPGP21	1.566568386	0.671655196	0.381531887	0.37635045	0.386021086	1.582483605	1.842661236	1.711377077	1.218110217	1.007961459	0.681221993	0.959075193	0.084843407	0.059773613	0.647541554
Bra039042	BrPGP22	1.694891249	2.173852988	3.950834087	4.058271623	1.963290538	1.280636306	1.910945374	2.113918593	1.826352973	1.572455007	1.269918566	2.4932812	1.581396726	1.5546286	1.556397087
Bra027534	BrPGP23	1.596135877	1.870542966	3.411437539	3.718557134	1.523504988	0.686962469	0.649176396	1.220580448	1.520743867	1.275924786	0.37474428	2.170245743	1.256620365	1.261199103	1.542136677
Bra017539	BrPGP24	1.236524517	0.865824718	0.66455525	0.377246825	0.337126908	1.018279198	0.930384466	0.681842434	0.919360741	0.688246818	1.869555755	1.608121551	0.98478331	1.571884672	0.339368649
Bra032864	BrPGP25	2.807198713	3.174542773	3.145232893	3.193855642	2.747787992	2.810202583	3.071640369	3.326017192	2.728207045	2.850061149	2.185623254	3.055595128	2.481073889	2.468253473	2.148521134
Bra032856	BrPGP26	1.895924136	1.310219177	1.067349118	0.638231202	0.639373224	2.512452249	1.589674844	2.131759866	2.430588491	1.008297682	1.872574928	1.588224561	1.277233366	0.657989243	2.155772715
Bra033331	BrPGP27	1.520418967	2.240858757	1.929459994	1.573320669	1.549400323	1.4056312	1.877294238	1.826154738	1.824927008	1.619268406	1.825603158	2.178323844	1.591809865	2.169743417	1.256707462
