# Supplementary material for: Genome-wide analysis of auxin transport genes identifies the hormone responsive patterns associated with leafy head formation in Chinese cabbage
Source: Sci Rep. 2017 Feb 7;7:42229. doi: 10.1038/srep42229 (PMC5294403; doi:10.1038/srep42229)
Supplement: Supplementary Table S5 [file srep42229-s6.csv]

Table S5 IAA content in leaves treatment by NPA, TIBA and heading leaves
Segments	IAA contents (ng£®g-1£®FW-1)
HLs-Apical	5.729921744
HLs-Lateral1	6.917518245
HLs-Lateral2	1.139666151
HLs-Lateral3	5.252073576
HLs-Basal	3.821390251
TIBA-Apical	11.46864695
TIBA-Lateral1	2.868844003
TIBA-Lateral2	3.173762573
TIBA-Lateral3	4.928081707
TIBA-Basal	0.577228145
NPA-Apical	9.08647993
NPA-Lateral1	0.606349595
NPA-Lateral2	1.887311875
NPA-Lateral3	2.717433008
NPA-Basal	0.78604839
